# Supplementary material for: Combining drought and submergence tolerance in rice: marker-assisted breeding and QTL combination effects
Source: Mol Breed. 2017 Nov 4;37(12):143. doi: 10.1007/s11032-017-0737-2 (PMC5670188; doi:10.1007/s11032-017-0737-2)
Supplement: Supplementary file 9 — SNP markers showing polymorphism between the two parents IR55419–04 and TDK1 Sub1 within peak regions of all four QTLs. (XLSX 24.7 kb) [file 11032_2017_737_MOESM9_ESM.xlsx]

## Sheet: Sheet1
QTL	SNP	Chromosome	Position
qDTY3.1	id3013325	3	28540564
qDTY3.1	3369243	3	28550315
qDTY3.1	3382804	3	29043940
qDTY3.1	3387049	3	29214672
qDTY3.1	id3013753	3	29215962
qDTY3.1	3392556	3	29473751
qDTY3.1	3401729	3	29832169
qDTY3.1	3420460	3	30604896
qDTY3.1	3429923	3	31018646
qDTY3.1	3433249	3	31190989
qDTY3.1	3433307	3	31196096
qDTY3.1	3438876	3	31427789
qDTY3.1	3447960	3	31835485
qDTY3.1	3461874	3	32430702
qDTY3.1	id3015703	3	32663884
qDTY6.1	id6000911	6	1378891
qDTY6.1	SNP-6_1500959	6	1501961
qDTY6.1	5868825	6	1521855
qDTY6.1	5880441	6	1928403
qDTY6.1	5881457	6	1978288
qDTY6.1	id6001535	6	2010737
qDTY6.1	5882239	6	2025629
qDTY6.1	5901730	6	2808467
qDTY6.2	id6010164	6	18981375
qDTY6.2	6538335	6	19063380
qDTY6.2	6542656	6	19154276
qDTY6.2	6543129	6	19163386
qDTY6.2	6548552	6	19263007
qDTY6.2	6550771	6	19290983
qDTY6.2	6559280	6	19482945
qDTY6.2	6559731	6	19493877
qDTY6.2	6564355	6	19630400
qDTY6.2	6565804	6	19666288
qDTY6.2	6567495	6	19696844
qDTY6.2	id6010489	6	19786956
qDTY6.2	6585321	6	20146906
qDTY6.2	6591173	6	20310544
qDTY6.2	6593090	6	20365062
qDTY6.2	c6p20483187	6	20483188
qDTY6.2	id6010772	6	20637451
qDTY6.2	6607555	6	20667618
qDTY6.2	6609207	6	20715491
qDTY6.2	6613416	6	20827593
qDTY6.2	6616821	6	20918131
Sub 1	id9001458	9	5835349
Sub 1	id9001614	9	6044317
Sub 1	9302663	9	6191930
Sub 1	9333955	9	6774928
Sub 1	id9002027	9	7005319
